# Supplementary material for: Lotus Seeds: Current Molecular Biology Insights and Future Perspectives as a Prominent Biological Resource
Source: Plants (Basel). 2026 Jan 2;15(1):136. doi: 10.3390/plants15010136 (PMC12788056; doi:10.3390/plants15010136)
Supplement: Supplementary file 1 [file plants-15-00136-s001.zip]

Archive with 1 entries (1 files):
- plants-4043403-supplementary.pdf
